# Supplementary material for: Equisetum hyemale L. Extracts: Phytochemistry, Biological Performance, ADMET Profiling, and Toxicity Predictions
Source: Pharmaceuticals (Basel). 2025 Dec 17;18(12):1901. doi: 10.3390/ph18121901 (PMC12736147; doi:10.3390/ph18121901)
Supplement: Supplementary file 1 [file pharmaceuticals-18-01901-s001.zip]

Archive with 7 entries (6 files):
- Supplementary material.pdf
- Docking files/
- Docking files/campesterol_SA.pdb
- Docking files/DNA_Gyr_calcitriol_E.coli.pdb
- Docking files/DNA_GYR_E.coli_Campesterol_CID_173183.pdbqt_1 (1).pdbqt
- Docking files/DNA_GYR_E.coli_Campesterol_CID_173183.pdbqt_1.pdbqt
- Docking files/S.aureus_Campesterol_CID_173183.pdbqt_1.pdbqt
