# Supplementary material for: Equisetum hyemale L. Extracts: Phytochemistry, Biological Performance, ADMET Profiling, and Toxicity Predictions
Source: Pharmaceuticals (Basel). 2025 Dec 17;18(12):1901. doi: 10.3390/ph18121901 (PMC12736147; doi:10.3390/ph18121901)
Supplement: Supplementary file 1 [file pharmaceuticals-18-01901-s001.zip › Docking files/campesterol_SA.pdb]

MODEL        1
MODEL 1
REMARK VINA RESULT:      -7.3      0.000      0.000
REMARK  6 active torsions:
REMARK  status: ('A' for Active; 'I' for Inactive)
REMARK    1  A    between atoms: C_22  and  O_1 
REMARK    2  A    between atoms: C_6  and  C_13 
REMARK    3  A    between atoms: C_13  and  C_21 
REMARK    4  A    between atoms: C_21  and  C_24 
REMARK    5  A    between atoms: C_24  and  C_25 
REMARK    6  A    between atoms: C_25  and  C_26 
COMPND    C:\Users\Administrator\Documents\Simulaciones\Ligandos_Cannabis\resultado_SA\receptor_Campesterol_CID_173183.pdbqt_1.pdbqt 
AUTHOR    GENERATED BY OPEN BABEL 3.1.1
ATOM      1  O   UNL d   1      46.977  -4.298  17.147  1.00  0.00           O  
ATOM      2  H   UNL d   1      46.219  -4.118  17.729  1.00  0.00           H  
ATOM      3  C   UNL d   1      48.162  -4.003  17.884  1.00  0.00           C  
ATOM      4  C   UNL d   1      48.355  -2.484  17.985  1.00  0.00           C  
ATOM      5  C   UNL d   1      49.694  -2.178  18.614  1.00  0.00           C  
ATOM      6  C   UNL d   1      50.919  -2.762  17.902  1.00  0.00           C  
ATOM      7  C   UNL d   1      49.766  -1.533  19.790  1.00  0.00           C  
ATOM      8  C   UNL d   1      52.241  -2.383  18.664  1.00  0.00           C  
ATOM      9  C   UNL d   1      50.695  -4.296  17.808  1.00  0.00           C  
ATOM     10  C   UNL d   1      51.033  -2.167  16.474  1.00  0.00           C  
ATOM     11  C   UNL d   1      52.107  -2.420  20.208  1.00  0.00           C  
ATOM     12  C   UNL d   1      53.477  -3.169  18.252  1.00  0.00           C  
ATOM     13  C   UNL d   1      53.572  -2.206  20.916  1.00  0.00           C  
ATOM     14  C   UNL d   1      51.024  -1.385  20.593  1.00  0.00           C  
ATOM     15  C   UNL d   1      54.113  -3.047  20.922  1.00  0.00           C  
ATOM     16  C   UNL d   1      53.228  -1.749  22.380  1.00  0.00           C  
ATOM     17  C   UNL d   1      55.426  -2.209  21.898  1.00  0.00           C  
ATOM     18  C   UNL d   1      54.619  -2.788  19.197  1.00  0.00           C  
ATOM     19  C   UNL d   1      54.654  -3.888  20.928  1.00  0.00           C  
ATOM     20  C   UNL d   1      54.579  -1.550  22.985  1.00  0.00           C  
ATOM     21  C   UNL d   1      49.343  -4.687  17.195  1.00  0.00           C  
ATOM     22  C   UNL d   1      56.659  -2.923  22.618  1.00  0.00           C  
ATOM     23  C   UNL d   1      58.039  -2.260  22.456  1.00  0.00           C  
ATOM     24  C   UNL d   1      56.403  -3.119  24.146  1.00  0.00           C  
ATOM     25  C   UNL d   1      57.062  -4.370  24.753  1.00  0.00           C  
ATOM     26  C   UNL d   1      56.110  -5.590  24.787  1.00  0.00           C  
ATOM     27  C   UNL d   1      55.909  -6.078  26.226  1.00  0.00           C  
ATOM     28  C   UNL d   1      56.602  -6.705  23.818  1.00  0.00           C  
ATOM     29  C   UNL d   1      57.991  -6.403  23.250  1.00  0.00           C  
ATOM     30  C   UNL d   1      55.630  -7.012  22.676  1.00  0.00           C  
CONECT    1    2    3                                                 
CONECT    2    1                                                      
CONECT    3    1   21    4                                            
CONECT    4    3    5                                                 
CONECT    5    6    4    7    7                                       
CONECT    6   10    9    5    8                                       
CONECT    7    5    5   14                                            
CONECT    8    6   12   11                                            
CONECT    9   21    6                                                 
CONECT   10    6                                                      
CONECT   11    8   14   13                                            
CONECT   12    8   18                                                 
CONECT   13   11   15   16                                            
CONECT   14    7   11                                                 
CONECT   15   18   13   19   17                                       
CONECT   16   13   20                                                 
CONECT   17   15   22   20                                            
CONECT   18   12   15                                                 
CONECT   19   15                                                      
CONECT   20   17   16                                                 
CONECT   21    9    3                                                 
CONECT   22   17   23   24                                            
CONECT   23   22                                                      
CONECT   24   22   25                                                 
CONECT   25   24   26                                                 
CONECT   26   28   25   27                                            
CONECT   27   26                                                      
CONECT   28   30   29   26                                            
CONECT   29   28                                                      
CONECT   30   28                                                      
MASTER        0    0    0    0    0    0    0    0   30    0   30    0
ENDMDL
MODEL        2
MODEL 2
REMARK VINA RESULT:      -7.1      3.898      6.317
REMARK  6 active torsions:
REMARK  status: ('A' for Active; 'I' for Inactive)
REMARK    1  A    between atoms: C_22  and  O_1 
REMARK    2  A    between atoms: C_6  and  C_13 
REMARK    3  A    between atoms: C_13  and  C_21 
REMARK    4  A    between atoms: C_21  and  C_24 
REMARK    5  A    between atoms: C_24  and  C_25 
REMARK    6  A    between atoms: C_25  and  C_26 
COMPND    C:\Users\Administrator\Documents\Simulaciones\Ligandos_Cannabis\resultado_SA\receptor_Campesterol_CID_173183.pdbqt_1.pdbqt 
AUTHOR    GENERATED BY OPEN BABEL 3.1.1
ATOM      1  O   UNL d   1      49.512  -6.456  16.497  1.00  0.00           O  
ATOM      2  H   UNL d   1      48.558  -6.458  16.308  1.00  0.00           H  
ATOM      3  C   UNL d   1      49.749  -5.457  17.488  1.00  0.00           C  
ATOM      4  C   UNL d   1      48.869  -4.230  17.219  1.00  0.00           C  
ATOM      5  C   UNL d   1      49.245  -3.113  18.164  1.00  0.00           C  
ATOM      6  C   UNL d   1      50.709  -2.661  18.121  1.00  0.00           C  
ATOM      7  C   UNL d   1      48.359  -2.645  19.059  1.00  0.00           C  
ATOM      8  C   UNL d   1      50.968  -1.509  19.158  1.00  0.00           C  
ATOM      9  C   UNL d   1      51.576  -3.922  18.389  1.00  0.00           C  
ATOM     10  C   UNL d   1      51.044  -2.091  16.718  1.00  0.00           C  
ATOM     11  C   UNL d   1      50.217  -1.694  20.502  1.00  0.00           C  
ATOM     12  C   UNL d   1      52.433  -1.209  19.444  1.00  0.00           C  
ATOM     13  C   UNL d   1      50.696  -0.560  21.588  1.00  0.00           C  
ATOM     14  C   UNL d   1      48.706  -1.707  20.177  1.00  0.00           C  
ATOM     15  C   UNL d   1      51.567  -0.796  22.019  1.00  0.00           C  
ATOM     16  C   UNL d   1      49.536  -0.528  22.648  1.00  0.00           C  
ATOM     17  C   UNL d   1      51.436   0.673  23.115  1.00  0.00           C  
ATOM     18  C   UNL d   1      52.496  -0.187  20.582  1.00  0.00           C  
ATOM     19  C   UNL d   1      52.438  -1.032  22.450  1.00  0.00           C  
ATOM     20  C   UNL d   1      49.997   0.520  23.605  1.00  0.00           C  
ATOM     21  C   UNL d   1      51.238  -5.110  17.477  1.00  0.00           C  
ATOM     22  C   UNL d   1      52.347   0.975  24.390  1.00  0.00           C  
ATOM     23  C   UNL d   1      53.639   1.777  24.150  1.00  0.00           C  
ATOM     24  C   UNL d   1      51.544   1.697  25.519  1.00  0.00           C  
ATOM     25  C   UNL d   1      52.170   3.012  26.012  1.00  0.00           C  
ATOM     26  C   UNL d   1      51.365   4.259  25.571  1.00  0.00           C  
ATOM     27  C   UNL d   1      51.089   5.175  26.768  1.00  0.00           C  
ATOM     28  C   UNL d   1      50.077   3.845  24.799  1.00  0.00           C  
ATOM     29  C   UNL d   1      50.119   4.286  23.333  1.00  0.00           C  
ATOM     30  C   UNL d   1      48.779   4.326  25.449  1.00  0.00           C  
CONECT    1    2    3                                                 
CONECT    2    1                                                      
CONECT    3    1    4   21                                            
CONECT    4    3    5                                                 
CONECT    5    4    6    7    7                                       
CONECT    6   10    5    9    8                                       
CONECT    7    5    5   14                                            
CONECT    8    6   12   11                                            
CONECT    9   21    6                                                 
CONECT   10    6                                                      
CONECT   11    8   14   13                                            
CONECT   12    8   18                                                 
CONECT   13   11   15   16                                            
CONECT   14    7   11                                                 
CONECT   15   18   13   19   17                                       
CONECT   16   13   20                                                 
CONECT   17   15   20   22                                            
CONECT   18   12   15                                                 
CONECT   19   15                                                      
CONECT   20   16   17                                                 
CONECT   21    3    9                                                 
CONECT   22   17   23   24                                            
CONECT   23   22                                                      
CONECT   24   22   25                                                 
CONECT   25   24   26                                                 
CONECT   26   28   25   27                                            
CONECT   27   26                                                      
CONECT   28   29   30   26                                            
CONECT   29   28                                                      
CONECT   30   28                                                      
MASTER        0    0    0    0    0    0    0    0   30    0   30    0
ENDMDL
MODEL        3
MODEL 3
REMARK VINA RESULT:      -6.9      4.531      8.161
REMARK  6 active torsions:
REMARK  status: ('A' for Active; 'I' for Inactive)
REMARK    1  A    between atoms: C_22  and  O_1 
REMARK    2  A    between atoms: C_6  and  C_13 
REMARK    3  A    between atoms: C_13  and  C_21 
REMARK    4  A    between atoms: C_21  and  C_24 
REMARK    5  A    between atoms: C_24  and  C_25 
REMARK    6  A    between atoms: C_25  and  C_26 
COMPND    C:\Users\Administrator\Documents\Simulaciones\Ligandos_Cannabis\resultado_SA\receptor_Campesterol_CID_173183.pdbqt_1.pdbqt 
AUTHOR    GENERATED BY OPEN BABEL 3.1.1
ATOM      1  O   UNL d   1      50.556   6.522  25.389  1.00  0.00           O  
ATOM      2  H   UNL d   1      51.036   6.506  26.235  1.00  0.00           H  
ATOM      3  C   UNL d   1      50.725   5.244  24.778  1.00  0.00           C  
ATOM      4  C   UNL d   1      50.120   4.151  25.668  1.00  0.00           C  
ATOM      5  C   UNL d   1      50.450   2.789  25.104  1.00  0.00           C  
ATOM      6  C   UNL d   1      51.941   2.481  24.924  1.00  0.00           C  
ATOM      7  C   UNL d   1      49.475   1.968  24.682  1.00  0.00           C  
ATOM      8  C   UNL d   1      52.144   1.044  24.318  1.00  0.00           C  
ATOM      9  C   UNL d   1      52.528   3.604  24.027  1.00  0.00           C  
ATOM     10  C   UNL d   1      52.652   2.495  26.303  1.00  0.00           C  
ATOM     11  C   UNL d   1      51.104   0.669  23.232  1.00  0.00           C  
ATOM     12  C   UNL d   1      53.542   0.754  23.790  1.00  0.00           C  
ATOM     13  C   UNL d   1      51.506  -0.754  22.520  1.00  0.00           C  
ATOM     14  C   UNL d   1      49.713   0.705  23.907  1.00  0.00           C  
ATOM     15  C   UNL d   1      52.218  -0.640  21.827  1.00  0.00           C  
ATOM     16  C   UNL d   1      50.164  -1.251  21.869  1.00  0.00           C  
ATOM     17  C   UNL d   1      52.080  -2.416  21.376  1.00  0.00           C  
ATOM     18  C   UNL d   1      53.515  -0.611  23.098  1.00  0.00           C  
ATOM     19  C   UNL d   1      52.930  -0.526  21.135  1.00  0.00           C  
ATOM     20  C   UNL d   1      50.564  -2.548  21.248  1.00  0.00           C  
ATOM     21  C   UNL d   1      52.216   5.021  24.527  1.00  0.00           C  
ATOM     22  C   UNL d   1      52.732  -3.111  20.096  1.00  0.00           C  
ATOM     23  C   UNL d   1      54.056  -3.867  20.311  1.00  0.00           C  
ATOM     24  C   UNL d   1      51.735  -4.090  19.397  1.00  0.00           C  
ATOM     25  C   UNL d   1      51.661  -3.949  17.867  1.00  0.00           C  
ATOM     26  C   UNL d   1      50.489  -3.049  17.406  1.00  0.00           C  
ATOM     27  C   UNL d   1      50.759  -1.584  17.768  1.00  0.00           C  
ATOM     28  C   UNL d   1      49.132  -3.581  17.952  1.00  0.00           C  
ATOM     29  C   UNL d   1      48.762  -4.940  17.349  1.00  0.00           C  
ATOM     30  C   UNL d   1      47.966  -2.605  17.783  1.00  0.00           C  
CONECT    1    3    2                                                 
CONECT    2    1                                                      
CONECT    3   21    1    4                                            
CONECT    4    3    5                                                 
CONECT    5    7    7    6    4                                       
CONECT    6    9    8    5   10                                       
CONECT    7   14    5    5                                            
CONECT    8   11   12    6                                            
CONECT    9   21    6                                                 
CONECT   10    6                                                      
CONECT   11   13   14    8                                            
CONECT   12   18    8                                                 
CONECT   13   15   16   11                                            
CONECT   14   11    7                                                 
CONECT   15   19   17   13   18                                       
CONECT   16   20   13                                                 
CONECT   17   22   20   15                                            
CONECT   18   15   12                                                 
CONECT   19   15                                                      
CONECT   20   17   16                                                 
CONECT   21    9    3                                                 
CONECT   22   24   23   17                                            
CONECT   23   22                                                      
CONECT   24   25   22                                                 
CONECT   25   26   24                                                 
CONECT   26   27   25   28                                            
CONECT   27   26                                                      
CONECT   28   29   26   30                                            
CONECT   29   28                                                      
CONECT   30   28                                                      
MASTER        0    0    0    0    0    0    0    0   30    0   30    0
ENDMDL
MODEL        4
MODEL 4
REMARK VINA RESULT:      -6.8     18.497     19.770
REMARK  6 active torsions:
REMARK  status: ('A' for Active; 'I' for Inactive)
REMARK    1  A    between atoms: C_22  and  O_1 
REMARK    2  A    between atoms: C_6  and  C_13 
REMARK    3  A    between atoms: C_13  and  C_21 
REMARK    4  A    between atoms: C_21  and  C_24 
REMARK    5  A    between atoms: C_24  and  C_25 
REMARK    6  A    between atoms: C_25  and  C_26 
COMPND    C:\Users\Administrator\Documents\Simulaciones\Ligandos_Cannabis\resultado_SA\receptor_Campesterol_CID_173183.pdbqt_1.pdbqt 
AUTHOR    GENERATED BY OPEN BABEL 3.1.1
ATOM      1  O   UNL d   1      37.099  -4.901  10.074  1.00  0.00           O  
ATOM      2  H   UNL d   1      37.162  -5.668   9.480  1.00  0.00           H  
ATOM      3  C   UNL d   1      36.830  -5.395  11.385  1.00  0.00           C  
ATOM      4  C   UNL d   1      36.381  -6.860  11.313  1.00  0.00           C  
ATOM      5  C   UNL d   1      35.934  -7.328  12.678  1.00  0.00           C  
ATOM      6  C   UNL d   1      34.805  -6.520  13.327  1.00  0.00           C  
ATOM      7  C   UNL d   1      36.586  -8.317  13.311  1.00  0.00           C  
ATOM      8  C   UNL d   1      34.447  -7.100  14.744  1.00  0.00           C  
ATOM      9  C   UNL d   1      35.281  -5.043  13.381  1.00  0.00           C  
ATOM     10  C   UNL d   1      33.521  -6.618  12.461  1.00  0.00           C  
ATOM     11  C   UNL d   1      35.680  -7.567  15.560  1.00  0.00           C  
ATOM     12  C   UNL d   1      33.585  -6.198  15.617  1.00  0.00           C  
ATOM     13  C   UNL d   1      35.237  -7.970  17.088  1.00  0.00           C  
ATOM     14  C   UNL d   1      36.360  -8.692  14.746  1.00  0.00           C  
ATOM     15  C   UNL d   1      35.130  -7.166  17.673  1.00  0.00           C  
ATOM     16  C   UNL d   1      36.410  -8.883  17.600  1.00  0.00           C  
ATOM     17  C   UNL d   1      34.814  -8.248  19.124  1.00  0.00           C  
ATOM     18  C   UNL d   1      33.474  -6.841  17.001  1.00  0.00           C  
ATOM     19  C   UNL d   1      35.022  -6.362  18.257  1.00  0.00           C  
ATOM     20  C   UNL d   1      35.966  -9.241  18.980  1.00  0.00           C  
ATOM     21  C   UNL d   1      35.771  -4.502  12.031  1.00  0.00           C  
ATOM     22  C   UNL d   1      34.771  -7.782  20.649  1.00  0.00           C  
ATOM     23  C   UNL d   1      33.414  -7.298  21.192  1.00  0.00           C  
ATOM     24  C   UNL d   1      35.297  -8.894  21.611  1.00  0.00           C  
ATOM     25  C   UNL d   1      34.198  -9.724  22.297  1.00  0.00           C  
ATOM     26  C   UNL d   1      34.354 -11.244  22.049  1.00  0.00           C  
ATOM     27  C   UNL d   1      35.801 -11.584  21.674  1.00  0.00           C  
ATOM     28  C   UNL d   1      33.310 -11.747  21.008  1.00  0.00           C  
ATOM     29  C   UNL d   1      33.976 -12.260  19.728  1.00  0.00           C  
ATOM     30  C   UNL d   1      32.235 -10.718  20.657  1.00  0.00           C  
CONECT    1    2    3                                                 
CONECT    2    1                                                      
CONECT    3    1    4   21                                            
CONECT    4    3    5                                                 
CONECT    5    4    7    7    6                                       
CONECT    6   10    5    9    8                                       
CONECT    7    5    5   14                                            
CONECT    8    6   11   12                                            
CONECT    9   21    6                                                 
CONECT   10    6                                                      
CONECT   11    8   14   13                                            
CONECT   12    8   18                                                 
CONECT   13   11   16   15                                            
CONECT   14    7   11                                                 
CONECT   15   18   13   19   17                                       
CONECT   16   13   20                                                 
CONECT   17   15   20   22                                            
CONECT   18   12   15                                                 
CONECT   19   15                                                      
CONECT   20   16   17                                                 
CONECT   21    3    9                                                 
CONECT   22   17   23   24                                            
CONECT   23   22                                                      
CONECT   24   22   25                                                 
CONECT   25   24   26                                                 
CONECT   26   28   27   25                                            
CONECT   27   26                                                      
CONECT   28   29   30   26                                            
CONECT   29   28                                                      
CONECT   30   28                                                      
MASTER        0    0    0    0    0    0    0    0   30    0   30    0
ENDMDL
MODEL        5
MODEL 5
REMARK VINA RESULT:      -6.7      2.559      3.829
REMARK  6 active torsions:
REMARK  status: ('A' for Active; 'I' for Inactive)
REMARK    1  A    between atoms: C_22  and  O_1 
REMARK    2  A    between atoms: C_6  and  C_13 
REMARK    3  A    between atoms: C_13  and  C_21 
REMARK    4  A    between atoms: C_21  and  C_24 
REMARK    5  A    between atoms: C_24  and  C_25 
REMARK    6  A    between atoms: C_25  and  C_26 
COMPND    C:\Users\Administrator\Documents\Simulaciones\Ligandos_Cannabis\resultado_SA\receptor_Campesterol_CID_173183.pdbqt_1.pdbqt 
AUTHOR    GENERATED BY OPEN BABEL 3.1.1
ATOM      1  O   UNL d   1      49.592  -6.542  16.553  1.00  0.00           O  
ATOM      2  H   UNL d   1      48.677  -6.798  16.758  1.00  0.00           H  
ATOM      3  C   UNL d   1      49.972  -5.530  17.484  1.00  0.00           C  
ATOM      4  C   UNL d   1      49.165  -4.251  17.230  1.00  0.00           C  
ATOM      5  C   UNL d   1      49.689  -3.133  18.101  1.00  0.00           C  
ATOM      6  C   UNL d   1      51.174  -2.794  17.938  1.00  0.00           C  
ATOM      7  C   UNL d   1      48.906  -2.570  19.037  1.00  0.00           C  
ATOM      8  C   UNL d   1      51.591  -1.629  18.907  1.00  0.00           C  
ATOM      9  C   UNL d   1      51.966  -4.105  18.193  1.00  0.00           C  
ATOM     10  C   UNL d   1      51.447  -2.299  16.493  1.00  0.00           C  
ATOM     11  C   UNL d   1      50.929  -1.711  20.307  1.00  0.00           C  
ATOM     12  C   UNL d   1      53.090  -1.429  19.077  1.00  0.00           C  
ATOM     13  C   UNL d   1      51.566  -0.579  21.310  1.00  0.00           C  
ATOM     14  C   UNL d   1      49.400  -1.622  20.089  1.00  0.00           C  
ATOM     15  C   UNL d   1      52.447  -0.865  21.688  1.00  0.00           C  
ATOM     16  C   UNL d   1      50.491  -0.425  22.447  1.00  0.00           C  
ATOM     17  C   UNL d   1      52.502   0.647  22.732  1.00  0.00           C  
ATOM     18  C   UNL d   1      53.310  -0.376  20.166  1.00  0.00           C  
ATOM     19  C   UNL d   1      53.328  -1.150  22.065  1.00  0.00           C  
ATOM     20  C   UNL d   1      51.096   0.619  23.327  1.00  0.00           C  
ATOM     21  C   UNL d   1      51.477  -5.295  17.355  1.00  0.00           C  
ATOM     22  C   UNL d   1      53.523   0.923  23.927  1.00  0.00           C  
ATOM     23  C   UNL d   1      54.093   2.349  24.041  1.00  0.00           C  
ATOM     24  C   UNL d   1      52.910   0.545  25.313  1.00  0.00           C  
ATOM     25  C   UNL d   1      53.939   0.345  26.438  1.00  0.00           C  
ATOM     26  C   UNL d   1      54.772  -0.947  26.263  1.00  0.00           C  
ATOM     27  C   UNL d   1      55.129  -1.549  27.627  1.00  0.00           C  
ATOM     28  C   UNL d   1      56.013  -0.691  25.357  1.00  0.00           C  
ATOM     29  C   UNL d   1      56.715  -1.993  24.961  1.00  0.00           C  
ATOM     30  C   UNL d   1      57.027   0.287  25.952  1.00  0.00           C  
CONECT    1    2    3                                                 
CONECT    2    1                                                      
CONECT    3    1    4   21                                            
CONECT    4    3    5                                                 
CONECT    5    4    6    7    7                                       
CONECT    6   10    5    9    8                                       
CONECT    7    5    5   14                                            
CONECT    8    6   12   11                                            
CONECT    9   21    6                                                 
CONECT   10    6                                                      
CONECT   11    8   14   13                                            
CONECT   12    8   18                                                 
CONECT   13   11   15   16                                            
CONECT   14    7   11                                                 
CONECT   15   18   13   19   17                                       
CONECT   16   13   20                                                 
CONECT   17   15   20   22                                            
CONECT   18   12   15                                                 
CONECT   19   15                                                      
CONECT   20   16   17                                                 
CONECT   21    3    9                                                 
CONECT   22   17   23   24                                            
CONECT   23   22                                                      
CONECT   24   22   25                                                 
CONECT   25   24   26                                                 
CONECT   26   28   25   27                                            
CONECT   27   26                                                      
CONECT   28   29   30   26                                            
CONECT   29   28                                                      
CONECT   30   28                                                      
MASTER        0    0    0    0    0    0    0    0   30    0   30    0
ENDMDL
END
