# Supplementary material for: Equisetum hyemale L. Extracts: Phytochemistry, Biological Performance, ADMET Profiling, and Toxicity Predictions
Source: Pharmaceuticals (Basel). 2025 Dec 17;18(12):1901. doi: 10.3390/ph18121901 (PMC12736147; doi:10.3390/ph18121901)
Supplement: Supplementary file 1 [file pharmaceuticals-18-01901-s001.zip › Docking files/DNA_Gyr_calcitriol_E.coli.pdb]

MODEL        1
MODEL 1
REMARK VINA RESULT:      -7.5      0.000      0.000
REMARK  9 active torsions:
REMARK  status: ('A' for Active; 'I' for Inactive)
REMARK    1  A    between atoms: O_1  and  C_21 
REMARK    2  A    between atoms: C_27  and  O_2 
REMARK    3  A    between atoms: C_28  and  O_3 
REMARK    4  A    between atoms: C_5  and  C_10 
REMARK    5  A    between atoms: C_10  and  C_15 
REMARK    6  A    between atoms: C_15  and  C_18 
REMARK    7  A    between atoms: C_17  and  C_20 
REMARK    8  A    between atoms: C_18  and  C_19 
REMARK    9  A    between atoms: C_19  and  C_21 
COMPND    C:\Users\Administrator\Documents\Simulaciones\Ligandos_Cannabis\resultado_Ecoli\receptor_Calcitriol_CID_5280453.pdbqt_0.pdbqt 
AUTHOR    GENERATED BY OPEN BABEL 3.1.1
ATOM      1  O   UNL d   1      -3.159  18.357  -0.949  1.00  0.00           O  
ATOM      2  H   UNL d   1      -3.117  19.205  -1.422  1.00  0.00           H  
ATOM      3  C   UNL d   1      -3.294  18.634   0.451  1.00  0.00           C  
ATOM      4  C   UNL d   1      -2.327  19.770   0.793  1.00  0.00           C  
ATOM      5  C   UNL d   1      -4.742  19.066   0.702  1.00  0.00           C  
ATOM      6  C   UNL d   1      -2.942  17.324   1.185  1.00  0.00           C  
ATOM      7  C   UNL d   1      -4.077  16.300   1.287  1.00  0.00           C  
ATOM      8  C   UNL d   1      -4.148  15.593   2.652  1.00  0.00           C  
ATOM      9  C   UNL d   1      -5.130  14.403   2.733  1.00  0.00           C  
ATOM     10  C   UNL d   1      -4.448  13.076   2.362  1.00  0.00           C  
ATOM     11  C   UNL d   1      -6.527  14.583   2.017  1.00  0.00           C  
ATOM     12  C   UNL d   1      -7.952  15.605   2.538  1.00  0.00           C  
ATOM     13  C   UNL d   1      -8.457  15.262   1.747  1.00  0.00           C  
ATOM     14  C   UNL d   1      -7.622  17.200   1.716  1.00  0.00           C  
ATOM     15  C   UNL d   1      -7.447  15.948   3.330  1.00  0.00           C  
ATOM     16  C   UNL d   1      -8.614  13.691   1.802  1.00  0.00           C  
ATOM     17  C   UNL d   1      -9.950  15.833   1.708  1.00  0.00           C  
ATOM     18  C   UNL d   1      -7.191  13.224   1.822  1.00  0.00           C  
ATOM     19  C   UNL d   1     -10.005  17.169   0.997  1.00  0.00           C  
ATOM     20  C   UNL d   1     -11.045  15.247   2.236  1.00  0.00           C  
ATOM     21  C   UNL d   1      -8.905  18.033   1.580  1.00  0.00           C  
ATOM     22  C   UNL d   1     -12.386  15.783   2.170  1.00  0.00           C  
ATOM     23  C   UNL d   1     -12.854  16.833   2.871  1.00  0.00           C  
ATOM     24  C   UNL d   1     -14.264  17.349   2.675  1.00  0.00           C  
ATOM     25  C   UNL d   1     -12.086  17.627   3.831  1.00  0.00           C  
ATOM     26  C   UNL d   1     -14.278  18.844   2.329  1.00  0.00           C  
ATOM     27  C   UNL d   1     -13.481  19.657   3.349  1.00  0.00           C  
ATOM     28  C   UNL d   1     -12.061  19.110   3.494  1.00  0.00           C  
ATOM     29  C   UNL d   1     -11.546  17.077   4.932  1.00  0.00           C  
ATOM     30  O   UNL d   1     -15.619  19.332   2.301  1.00  0.00           O  
ATOM     31  H   UNL d   1     -16.017  19.054   1.457  1.00  0.00           H  
ATOM     32  O   UNL d   1     -11.378  19.873   4.484  1.00  0.00           O  
ATOM     33  H   UNL d   1     -10.976  19.233   5.094  1.00  0.00           H  
CONECT    1    2    3                                                 
CONECT    2    1                                                      
CONECT    3    1    5    4    6                                       
CONECT    4    3                                                      
CONECT    5    3                                                      
CONECT    6    3    7                                                 
CONECT    7    6    8                                                 
CONECT    8    7    9                                                 
CONECT    9   11   10    8                                            
CONECT   10    9                                                      
CONECT   11   18   12    9                                            
CONECT   12   14   13   11   15                                       
CONECT   13   17   16   12                                            
CONECT   14   21   12                                                 
CONECT   15   12                                                      
CONECT   16   13   18                                                 
CONECT   17   19   13   20   20                                       
CONECT   18   16   11                                                 
CONECT   19   21   17                                                 
CONECT   20   17   17   22                                            
CONECT   21   19   14                                                 
CONECT   22   20   23   23                                            
CONECT   23   22   22   24   25                                       
CONECT   24   26   23                                                 
CONECT   25   23   28   29   29                                       
CONECT   26   30   24   27                                            
CONECT   27   26   28                                                 
CONECT   28   27   25   32                                            
CONECT   29   25   25                                                 
CONECT   30   31   26                                                 
CONECT   31   30                                                      
CONECT   32   28   33                                                 
CONECT   33   32                                                      
MASTER        0    0    0    0    0    0    0    0   33    0   33    0
ENDMDL
MODEL        2
MODEL 2
REMARK VINA RESULT:      -6.9      2.858      3.867
REMARK  9 active torsions:
REMARK  status: ('A' for Active; 'I' for Inactive)
REMARK    1  A    between atoms: O_1  and  C_21 
REMARK    2  A    between atoms: C_27  and  O_2 
REMARK    3  A    between atoms: C_28  and  O_3 
REMARK    4  A    between atoms: C_5  and  C_10 
REMARK    5  A    between atoms: C_10  and  C_15 
REMARK    6  A    between atoms: C_15  and  C_18 
REMARK    7  A    between atoms: C_17  and  C_20 
REMARK    8  A    between atoms: C_18  and  C_19 
REMARK    9  A    between atoms: C_19  and  C_21 
COMPND    C:\Users\Administrator\Documents\Simulaciones\Ligandos_Cannabis\resultado_Ecoli\receptor_Calcitriol_CID_5280453.pdbqt_0.pdbqt 
AUTHOR    GENERATED BY OPEN BABEL 3.1.1
ATOM      1  O   UNL d   1      -1.173  17.999   2.719  1.00  0.00           O  
ATOM      2  H   UNL d   1      -1.846  18.674   2.910  1.00  0.00           H  
ATOM      3  C   UNL d   1      -1.474  17.418   1.444  1.00  0.00           C  
ATOM      4  C   UNL d   1      -2.388  18.392   0.696  1.00  0.00           C  
ATOM      5  C   UNL d   1      -0.154  17.233   0.692  1.00  0.00           C  
ATOM      6  C   UNL d   1      -2.169  16.071   1.739  1.00  0.00           C  
ATOM      7  C   UNL d   1      -3.565  16.173   2.361  1.00  0.00           C  
ATOM      8  C   UNL d   1      -4.643  15.399   1.583  1.00  0.00           C  
ATOM      9  C   UNL d   1      -5.597  14.540   2.445  1.00  0.00           C  
ATOM     10  C   UNL d   1      -5.974  13.228   1.739  1.00  0.00           C  
ATOM     11  C   UNL d   1      -6.852  15.274   3.063  1.00  0.00           C  
ATOM     12  C   UNL d   1      -7.733  16.750   2.438  1.00  0.00           C  
ATOM     13  C   UNL d   1      -8.328  16.705   3.240  1.00  0.00           C  
ATOM     14  C   UNL d   1      -9.018  16.023   1.365  1.00  0.00           C  
ATOM     15  C   UNL d   1      -7.137  16.794   1.636  1.00  0.00           C  
ATOM     16  C   UNL d   1      -7.501  16.849   4.577  1.00  0.00           C  
ATOM     17  C   UNL d   1      -9.378  17.911   3.262  1.00  0.00           C  
ATOM     18  C   UNL d   1      -6.554  15.692   4.500  1.00  0.00           C  
ATOM     19  C   UNL d   1     -10.628  17.560   2.479  1.00  0.00           C  
ATOM     20  C   UNL d   1      -9.215  19.104   3.870  1.00  0.00           C  
ATOM     21  C   UNL d   1     -10.179  17.003   1.143  1.00  0.00           C  
ATOM     22  C   UNL d   1     -10.192  20.169   3.884  1.00  0.00           C  
ATOM     23  C   UNL d   1     -10.419  21.022   4.900  1.00  0.00           C  
ATOM     24  C   UNL d   1     -11.428  22.144   4.780  1.00  0.00           C  
ATOM     25  C   UNL d   1      -9.711  21.028   6.182  1.00  0.00           C  
ATOM     26  C   UNL d   1     -10.798  23.510   5.087  1.00  0.00           C  
ATOM     27  C   UNL d   1     -10.075  23.498   6.434  1.00  0.00           C  
ATOM     28  C   UNL d   1      -9.053  22.363   6.495  1.00  0.00           C  
ATOM     29  C   UNL d   1      -9.737  19.968   7.008  1.00  0.00           C  
ATOM     30  O   UNL d   1     -11.803  24.523   5.114  1.00  0.00           O  
ATOM     31  H   UNL d   1     -12.247  24.476   5.979  1.00  0.00           H  
ATOM     32  O   UNL d   1      -8.441  22.370   7.782  1.00  0.00           O  
ATOM     33  H   UNL d   1      -8.793  23.146   8.248  1.00  0.00           H  
CONECT    1    3    2                                                 
CONECT    2    1                                                      
CONECT    3    5    4    6    1                                       
CONECT    4    3                                                      
CONECT    5    3                                                      
CONECT    6    3    7                                                 
CONECT    7    8    6                                                 
CONECT    8    7    9                                                 
CONECT    9    8   10   11                                            
CONECT   10    9                                                      
CONECT   11   12    9   18                                            
CONECT   12   14   15   11   13                                       
CONECT   13   12   17   16                                            
CONECT   14   21   12                                                 
CONECT   15   12                                                      
CONECT   16   13   18                                                 
CONECT   17   19   13   20   20                                       
CONECT   18   11   16                                                 
CONECT   19   21   17                                                 
CONECT   20   17   17   22                                            
CONECT   21   14   19                                                 
CONECT   22   20   23   23                                            
CONECT   23   22   22   24   25                                       
CONECT   24   23   26                                                 
CONECT   25   23   28   29   29                                       
CONECT   26   24   30   27                                            
CONECT   27   26   28                                                 
CONECT   28   25   27   32                                            
CONECT   29   25   25                                                 
CONECT   30   26   31                                                 
CONECT   31   30                                                      
CONECT   32   28   33                                                 
CONECT   33   32                                                      
MASTER        0    0    0    0    0    0    0    0   33    0   33    0
ENDMDL
MODEL        3
MODEL 3
REMARK VINA RESULT:      -6.6      3.394      7.901
REMARK  9 active torsions:
REMARK  status: ('A' for Active; 'I' for Inactive)
REMARK    1  A    between atoms: O_1  and  C_21 
REMARK    2  A    between atoms: C_27  and  O_2 
REMARK    3  A    between atoms: C_28  and  O_3 
REMARK    4  A    between atoms: C_5  and  C_10 
REMARK    5  A    between atoms: C_10  and  C_15 
REMARK    6  A    between atoms: C_15  and  C_18 
REMARK    7  A    between atoms: C_17  and  C_20 
REMARK    8  A    between atoms: C_18  and  C_19 
REMARK    9  A    between atoms: C_19  and  C_21 
COMPND    C:\Users\Administrator\Documents\Simulaciones\Ligandos_Cannabis\resultado_Ecoli\receptor_Calcitriol_CID_5280453.pdbqt_0.pdbqt 
AUTHOR    GENERATED BY OPEN BABEL 3.1.1
ATOM      1  O   UNL d   1      -8.399  24.889   5.855  1.00  0.00           O  
ATOM      2  H   UNL d   1      -7.715  25.167   5.223  1.00  0.00           H  
ATOM      3  C   UNL d   1      -8.589  23.475   5.712  1.00  0.00           C  
ATOM      4  C   UNL d   1      -9.139  23.222   4.307  1.00  0.00           C  
ATOM      5  C   UNL d   1      -7.224  22.803   5.885  1.00  0.00           C  
ATOM      6  C   UNL d   1      -9.585  23.062   6.816  1.00  0.00           C  
ATOM      7  C   UNL d   1     -11.065  23.141   6.430  1.00  0.00           C  
ATOM      8  C   UNL d   1     -11.865  21.878   6.794  1.00  0.00           C  
ATOM      9  C   UNL d   1     -12.088  20.876   5.639  1.00  0.00           C  
ATOM     10  C   UNL d   1     -13.577  20.740   5.283  1.00  0.00           C  
ATOM     11  C   UNL d   1     -11.368  19.475   5.764  1.00  0.00           C  
ATOM     12  C   UNL d   1     -10.025  18.787   4.731  1.00  0.00           C  
ATOM     13  C   UNL d   1     -10.072  17.947   5.271  1.00  0.00           C  
ATOM     14  C   UNL d   1      -8.522  19.341   5.607  1.00  0.00           C  
ATOM     15  C   UNL d   1      -9.978  19.627   4.191  1.00  0.00           C  
ATOM     16  C   UNL d   1     -11.499  17.278   5.170  1.00  0.00           C  
ATOM     17  C   UNL d   1      -9.050  16.842   4.731  1.00  0.00           C  
ATOM     18  C   UNL d   1     -12.399  18.353   5.699  1.00  0.00           C  
ATOM     19  C   UNL d   1      -7.681  17.011   5.358  1.00  0.00           C  
ATOM     20  C   UNL d   1      -9.319  15.876   3.828  1.00  0.00           C  
ATOM     21  C   UNL d   1      -7.310  18.475   5.235  1.00  0.00           C  
ATOM     22  C   UNL d   1      -8.375  14.880   3.372  1.00  0.00           C  
ATOM     23  C   UNL d   1      -7.327  15.099   2.555  1.00  0.00           C  
ATOM     24  C   UNL d   1      -6.364  13.988   2.192  1.00  0.00           C  
ATOM     25  C   UNL d   1      -6.950  16.391   1.980  1.00  0.00           C  
ATOM     26  C   UNL d   1      -4.913  14.366   2.522  1.00  0.00           C  
ATOM     27  C   UNL d   1      -4.535  15.712   1.902  1.00  0.00           C  
ATOM     28  C   UNL d   1      -5.524  16.801   2.316  1.00  0.00           C  
ATOM     29  C   UNL d   1      -7.778  17.073   1.171  1.00  0.00           C  
ATOM     30  O   UNL d   1      -4.019  13.367   2.030  1.00  0.00           O  
ATOM     31  H   UNL d   1      -3.176  13.804   1.816  1.00  0.00           H  
ATOM     32  O   UNL d   1      -5.153  18.020   1.679  1.00  0.00           O  
ATOM     33  H   UNL d   1      -5.544  18.735   2.208  1.00  0.00           H  
CONECT    1    2    3                                                 
CONECT    2    1                                                      
CONECT    3    4    1    5    6                                       
CONECT    4    3                                                      
CONECT    5    3                                                      
CONECT    6    3    7                                                 
CONECT    7    8    6                                                 
CONECT    8    9    7                                                 
CONECT    9   10   11    8                                            
CONECT   10    9                                                      
CONECT   11   12    9   18                                            
CONECT   12   15   13   14   11                                       
CONECT   13   12   17   16                                            
CONECT   14   12   21                                                 
CONECT   15   12                                                      
CONECT   16   13   18                                                 
CONECT   17   20   20   13   19                                       
CONECT   18   16   11                                                 
CONECT   19   17   21                                                 
CONECT   20   22   17   17                                            
CONECT   21   19   14                                                 
CONECT   22   23   23   20                                            
CONECT   23   25   24   22   22                                       
CONECT   24   26   23                                                 
CONECT   25   29   29   28   23                                       
CONECT   26   27   30   24                                            
CONECT   27   28   26                                                 
CONECT   28   32   27   25                                            
CONECT   29   25   25                                                 
CONECT   30   31   26                                                 
CONECT   31   30                                                      
CONECT   32   33   28                                                 
CONECT   33   32                                                      
MASTER        0    0    0    0    0    0    0    0   33    0   33    0
ENDMDL
MODEL        4
MODEL 4
REMARK VINA RESULT:      -6.6      2.673      8.983
REMARK  9 active torsions:
REMARK  status: ('A' for Active; 'I' for Inactive)
REMARK    1  A    between atoms: O_1  and  C_21 
REMARK    2  A    between atoms: C_27  and  O_2 
REMARK    3  A    between atoms: C_28  and  O_3 
REMARK    4  A    between atoms: C_5  and  C_10 
REMARK    5  A    between atoms: C_10  and  C_15 
REMARK    6  A    between atoms: C_15  and  C_18 
REMARK    7  A    between atoms: C_17  and  C_20 
REMARK    8  A    between atoms: C_18  and  C_19 
REMARK    9  A    between atoms: C_19  and  C_21 
COMPND    C:\Users\Administrator\Documents\Simulaciones\Ligandos_Cannabis\resultado_Ecoli\receptor_Calcitriol_CID_5280453.pdbqt_0.pdbqt 
AUTHOR    GENERATED BY OPEN BABEL 3.1.1
ATOM      1  O   UNL d   1     -17.741  21.148  -0.130  1.00  0.00           O  
ATOM      2  H   UNL d   1     -17.923  20.990  -1.072  1.00  0.00           H  
ATOM      3  C   UNL d   1     -16.462  21.787  -0.025  1.00  0.00           C  
ATOM      4  C   UNL d   1     -15.559  21.195  -1.110  1.00  0.00           C  
ATOM      5  C   UNL d   1     -16.670  23.286  -0.257  1.00  0.00           C  
ATOM      6  C   UNL d   1     -15.945  21.485   1.397  1.00  0.00           C  
ATOM      7  C   UNL d   1     -14.983  20.299   1.510  1.00  0.00           C  
ATOM      8  C   UNL d   1     -15.331  19.330   2.654  1.00  0.00           C  
ATOM      9  C   UNL d   1     -14.195  19.064   3.668  1.00  0.00           C  
ATOM     10  C   UNL d   1     -14.425  19.815   4.990  1.00  0.00           C  
ATOM     11  C   UNL d   1     -12.716  19.220   3.136  1.00  0.00           C  
ATOM     12  C   UNL d   1     -11.363  17.989   3.151  1.00  0.00           C  
ATOM     13  C   UNL d   1     -10.761  18.680   2.750  1.00  0.00           C  
ATOM     14  C   UNL d   1     -11.571  17.148   1.545  1.00  0.00           C  
ATOM     15  C   UNL d   1     -11.964  17.298   3.552  1.00  0.00           C  
ATOM     16  C   UNL d   1     -10.626  19.939   3.693  1.00  0.00           C  
ATOM     17  C   UNL d   1      -9.272  18.129   2.566  1.00  0.00           C  
ATOM     18  C   UNL d   1     -12.043  20.410   3.813  1.00  0.00           C  
ATOM     19  C   UNL d   1      -9.115  17.414   1.239  1.00  0.00           C  
ATOM     20  C   UNL d   1      -8.260  18.248   3.450  1.00  0.00           C  
ATOM     21  C   UNL d   1     -10.275  16.448   1.111  1.00  0.00           C  
ATOM     22  C   UNL d   1      -6.917  17.751   3.245  1.00  0.00           C  
ATOM     23  C   UNL d   1      -6.534  16.462   3.299  1.00  0.00           C  
ATOM     24  C   UNL d   1      -5.107  16.049   3.005  1.00  0.00           C  
ATOM     25  C   UNL d   1      -7.411  15.322   3.572  1.00  0.00           C  
ATOM     26  C   UNL d   1      -5.040  14.989   1.897  1.00  0.00           C  
ATOM     27  C   UNL d   1      -5.953  13.803   2.208  1.00  0.00           C  
ATOM     28  C   UNL d   1      -7.383  14.270   2.475  1.00  0.00           C  
ATOM     29  C   UNL d   1      -8.089  15.214   4.728  1.00  0.00           C  
ATOM     30  O   UNL d   1      -3.702  14.512   1.750  1.00  0.00           O  
ATOM     31  H   UNL d   1      -3.395  14.219   2.625  1.00  0.00           H  
ATOM     32  O   UNL d   1      -8.180  13.135   2.800  1.00  0.00           O  
ATOM     33  H   UNL d   1      -8.161  13.056   3.768  1.00  0.00           H  
CONECT    1    2    3                                                 
CONECT    2    1                                                      
CONECT    3    4    5    1    6                                       
CONECT    4    3                                                      
CONECT    5    3                                                      
CONECT    6    3    7                                                 
CONECT    7    6    8                                                 
CONECT    8    7    9                                                 
CONECT    9    8   11   10                                            
CONECT   10    9                                                      
CONECT   11   12    9   18                                            
CONECT   12   14   13   11   15                                       
CONECT   13   17   12   16                                            
CONECT   14   21   12                                                 
CONECT   15   12                                                      
CONECT   16   13   18                                                 
CONECT   17   19   13   20   20                                       
CONECT   18   11   16                                                 
CONECT   19   21   17                                                 
CONECT   20   17   17   22                                            
CONECT   21   19   14                                                 
CONECT   22   23   23   20                                            
CONECT   23   24   22   22   25                                       
CONECT   24   26   23                                                 
CONECT   25   28   23   29   29                                       
CONECT   26   30   27   24                                            
CONECT   27   26   28                                                 
CONECT   28   27   32   25                                            
CONECT   29   25   25                                                 
CONECT   30   26   31                                                 
CONECT   31   30                                                      
CONECT   32   28   33                                                 
CONECT   33   32                                                      
MASTER        0    0    0    0    0    0    0    0   33    0   33    0
ENDMDL
MODEL        5
MODEL 5
REMARK VINA RESULT:      -6.5      2.148      8.427
REMARK  9 active torsions:
REMARK  status: ('A' for Active; 'I' for Inactive)
REMARK    1  A    between atoms: O_1  and  C_21 
REMARK    2  A    between atoms: C_27  and  O_2 
REMARK    3  A    between atoms: C_28  and  O_3 
REMARK    4  A    between atoms: C_5  and  C_10 
REMARK    5  A    between atoms: C_10  and  C_15 
REMARK    6  A    between atoms: C_15  and  C_18 
REMARK    7  A    between atoms: C_17  and  C_20 
REMARK    8  A    between atoms: C_18  and  C_19 
REMARK    9  A    between atoms: C_19  and  C_21 
COMPND    C:\Users\Administrator\Documents\Simulaciones\Ligandos_Cannabis\resultado_Ecoli\receptor_Calcitriol_CID_5280453.pdbqt_0.pdbqt 
AUTHOR    GENERATED BY OPEN BABEL 3.1.1
ATOM      1  O   UNL d   1     -16.738  16.132   3.942  1.00  0.00           O  
ATOM      2  H   UNL d   1     -17.375  15.473   3.618  1.00  0.00           H  
ATOM      3  C   UNL d   1     -15.472  15.869   3.324  1.00  0.00           C  
ATOM      4  C   UNL d   1     -15.741  15.105   2.026  1.00  0.00           C  
ATOM      5  C   UNL d   1     -14.810  17.218   3.028  1.00  0.00           C  
ATOM      6  C   UNL d   1     -14.662  15.035   4.339  1.00  0.00           C  
ATOM      7  C   UNL d   1     -14.822  13.516   4.220  1.00  0.00           C  
ATOM      8  C   UNL d   1     -13.484  12.756   4.193  1.00  0.00           C  
ATOM      9  C   UNL d   1     -12.649  12.927   2.904  1.00  0.00           C  
ATOM     10  C   UNL d   1     -12.497  11.598   2.145  1.00  0.00           C  
ATOM     11  C   UNL d   1     -11.280  13.703   3.041  1.00  0.00           C  
ATOM     12  C   UNL d   1     -10.841  15.361   2.407  1.00  0.00           C  
ATOM     13  C   UNL d   1      -9.918  15.229   2.767  1.00  0.00           C  
ATOM     14  C   UNL d   1     -11.296  16.454   3.796  1.00  0.00           C  
ATOM     15  C   UNL d   1     -11.764  15.494   2.046  1.00  0.00           C  
ATOM     16  C   UNL d   1      -9.218  13.976   2.109  1.00  0.00           C  
ATOM     17  C   UNL d   1      -8.969  16.470   2.427  1.00  0.00           C  
ATOM     18  C   UNL d   1     -10.144  12.857   2.475  1.00  0.00           C  
ATOM     19  C   UNL d   1      -9.084  17.551   3.482  1.00  0.00           C  
ATOM     20  C   UNL d   1      -8.165  16.590   1.350  1.00  0.00           C  
ATOM     21  C   UNL d   1     -10.561  17.799   3.711  1.00  0.00           C  
ATOM     22  C   UNL d   1      -7.306  17.721   1.078  1.00  0.00           C  
ATOM     23  C   UNL d   1      -6.004  17.823   1.408  1.00  0.00           C  
ATOM     24  C   UNL d   1      -5.183  19.033   1.015  1.00  0.00           C  
ATOM     25  C   UNL d   1      -5.218  16.802   2.102  1.00  0.00           C  
ATOM     26  C   UNL d   1      -3.927  18.634   0.227  1.00  0.00           C  
ATOM     27  C   UNL d   1      -3.114  17.577   0.975  1.00  0.00           C  
ATOM     28  C   UNL d   1      -3.983  16.370   1.328  1.00  0.00           C  
ATOM     29  C   UNL d   1      -5.542  16.379   3.336  1.00  0.00           C  
ATOM     30  O   UNL d   1      -3.100  19.777   0.006  1.00  0.00           O  
ATOM     31  H   UNL d   1      -3.026  20.257   0.849  1.00  0.00           H  
ATOM     32  O   UNL d   1      -3.192  15.437   2.058  1.00  0.00           O  
ATOM     33  H   UNL d   1      -2.552  15.961   2.569  1.00  0.00           H  
CONECT    1    3    2                                                 
CONECT    2    1                                                      
CONECT    3    4    5    1    6                                       
CONECT    4    3                                                      
CONECT    5    3                                                      
CONECT    6    3    7                                                 
CONECT    7    8    6                                                 
CONECT    8    9    7                                                 
CONECT    9   10   11    8                                            
CONECT   10    9                                                      
CONECT   11   12   18    9                                            
CONECT   12   15   13   11   14                                       
CONECT   13   16   12   17                                            
CONECT   14   12   21                                                 
CONECT   15   12                                                      
CONECT   16   18   13                                                 
CONECT   17   20   20   13   19                                       
CONECT   18   16   11                                                 
CONECT   19   17   21                                                 
CONECT   20   22   17   17                                            
CONECT   21   19   14                                                 
CONECT   22   20   23   23                                            
CONECT   23   24   22   22   25                                       
CONECT   24   26   23                                                 
CONECT   25   28   23   29   29                                       
CONECT   26   30   27   24                                            
CONECT   27   26   28                                                 
CONECT   28   27   32   25                                            
CONECT   29   25   25                                                 
CONECT   30   26   31                                                 
CONECT   31   30                                                      
CONECT   32   28   33                                                 
CONECT   33   32                                                      
MASTER        0    0    0    0    0    0    0    0   33    0   33    0
ENDMDL
END
