# Supplementary material for: Equisetum hyemale L. Extracts: Phytochemistry, Biological Performance, ADMET Profiling, and Toxicity Predictions
Source: Pharmaceuticals (Basel). 2025 Dec 17;18(12):1901. doi: 10.3390/ph18121901 (PMC12736147; doi:10.3390/ph18121901)
Supplement: Supplementary file 1 [file pharmaceuticals-18-01901-s001.zip › Docking files/DNA_GYR_E.coli_Campesterol_CID_173183.pdbqt_1 (1).pdbqt]

MODEL 1
REMARK VINA RESULT:      -8.0      0.000      0.000
REMARK  6 active torsions:
REMARK  status: ('A' for Active; 'I' for Inactive)
REMARK    1  A    between atoms: C_22  and  O_1 
REMARK    2  A    between atoms: C_6  and  C_13 
REMARK    3  A    between atoms: C_13  and  C_21 
REMARK    4  A    between atoms: C_21  and  C_24 
REMARK    5  A    between atoms: C_24  and  C_25 
REMARK    6  A    between atoms: C_25  and  C_26 
ROOT
ATOM      1  O   UNL d   1      -9.554  25.699   5.687  0.00  0.00    -0.392 OA
ATOM      2  H   UNL d   1      -8.777  26.258   5.517  0.00  0.00     0.210 HD
ENDROOT
BRANCH   1   3
ATOM      3  C   UNL d   1      -9.247  24.387   5.218  0.00  0.00     0.119 C 
ATOM      4  C   UNL d   1     -10.495  23.744   4.600  0.00  0.00     0.062 C 
ATOM      5  C   UNL d   1     -10.213  22.299   4.262  0.00  0.00    -0.065 C 
ATOM      6  C   UNL d   1      -9.755  21.414   5.426  0.00  0.00    -0.008 C 
ATOM      7  C   UNL d   1     -10.254  21.872   2.988  0.00  0.00    -0.027 C 
ATOM      8  C   UNL d   1      -9.483  19.944   4.938  0.00  0.00     0.003 C 
ATOM      9  C   UNL d   1      -8.497  22.090   6.037  0.00  0.00     0.013 C 
ATOM     10  C   UNL d   1     -10.872  21.334   6.499  0.00  0.00     0.016 C 
ATOM     11  C   UNL d   1      -8.808  19.862   3.544  0.00  0.00     0.000 C 
ATOM     12  C   UNL d   1      -8.715  19.066   5.915  0.00  0.00     0.005 C 
ATOM     13  C   UNL d   1      -8.385  18.314   3.203  0.00  0.00    -0.001 C 
ATOM     14  C   UNL d   1      -9.774  20.526   2.535  0.00  0.00     0.031 C 
ATOM     15  C   UNL d   1      -7.532  18.049   3.653  0.00  0.00    -0.026 C 
ATOM     16  C   UNL d   1      -8.222  18.296   1.639  0.00  0.00     0.004 C 
ATOM     17  C   UNL d   1      -7.572  16.423   2.798  0.00  0.00    -0.002 C 
ATOM     18  C   UNL d   1      -8.402  17.740   5.218  0.00  0.00     0.007 C 
ATOM     19  C   UNL d   1      -6.680  17.784   4.104  0.00  0.00     0.012 C 
ATOM     20  C   UNL d   1      -7.854  16.874   1.366  0.00  0.00     0.004 C 
ATOM     21  C   UNL d   1      -8.701  23.570   6.390  0.00  0.00     0.032 C 
BRANCH  17  22
ATOM     22  C   UNL d   1      -6.377  15.365   2.740  0.00  0.00    -0.010 C 
ATOM     23  C   UNL d   1      -6.757  13.900   2.457  0.00  0.00     0.008 C 
BRANCH  22  24
ATOM     24  C   UNL d   1      -5.284  15.780   1.704  0.00  0.00     0.004 C 
BRANCH  24  25
ATOM     25  C   UNL d   1      -4.334  16.891   2.182  0.00  0.00     0.004 C 
BRANCH  25  26
ATOM     26  C   UNL d   1      -3.149  17.121   1.213  0.00  0.00    -0.011 C 
ATOM     27  C   UNL d   1      -1.815  17.034   1.963  0.00  0.00     0.007 C 
BRANCH  26  28
ATOM     28  C   UNL d   1      -3.328  18.450   0.421  0.00  0.00    -0.014 C 
ATOM     29  C   UNL d   1      -2.248  19.478   0.772  0.00  0.00     0.007 C 
ATOM     30  C   UNL d   1      -4.713  19.082   0.569  0.00  0.00     0.007 C 
ENDBRANCH  26  28
ENDBRANCH  25  26
ENDBRANCH  24  25
ENDBRANCH  22  24
ENDBRANCH  17  22
ENDBRANCH   1   3
TORSDOF 6
ENDMDL
MODEL 2
REMARK VINA RESULT:      -7.6      5.431      8.011
REMARK  6 active torsions:
REMARK  status: ('A' for Active; 'I' for Inactive)
REMARK    1  A    between atoms: C_22  and  O_1 
REMARK    2  A    between atoms: C_6  and  C_13 
REMARK    3  A    between atoms: C_13  and  C_21 
REMARK    4  A    between atoms: C_21  and  C_24 
REMARK    5  A    between atoms: C_24  and  C_25 
REMARK    6  A    between atoms: C_25  and  C_26 
ROOT
ATOM      1  O   UNL d   1     -16.186  10.841   0.337  0.00  0.00    -0.392 OA
ATOM      2  H   UNL d   1     -16.878  11.450   0.646  0.00  0.00     0.210 HD
ENDROOT
BRANCH   1   3
ATOM      3  C   UNL d   1     -14.926  11.421   0.670  0.00  0.00     0.119 C 
ATOM      4  C   UNL d   1     -14.123  10.461   1.556  0.00  0.00     0.062 C 
ATOM      5  C   UNL d   1     -12.868  11.145   2.046  0.00  0.00    -0.065 C 
ATOM      6  C   UNL d   1     -13.074  12.447   2.828  0.00  0.00    -0.008 C 
ATOM      7  C   UNL d   1     -11.655  10.681   1.699  0.00  0.00    -0.027 C 
ATOM      8  C   UNL d   1     -11.694  13.060   3.265  0.00  0.00     0.003 C 
ATOM      9  C   UNL d   1     -13.894  13.396   1.912  0.00  0.00     0.013 C 
ATOM     10  C   UNL d   1     -13.874  12.162   4.126  0.00  0.00     0.016 C 
ATOM     11  C   UNL d   1     -10.582  12.927   2.194  0.00  0.00     0.000 C 
ATOM     12  C   UNL d   1     -11.748  14.502   3.750  0.00  0.00     0.005 C 
ATOM     13  C   UNL d   1      -9.244  13.761   2.650  0.00  0.00    -0.001 C 
ATOM     14  C   UNL d   1     -10.371  11.415   1.947  0.00  0.00     0.031 C 
ATOM     15  C   UNL d   1      -9.330  14.740   2.467  0.00  0.00    -0.026 C 
ATOM     16  C   UNL d   1      -8.087  13.130   1.792  0.00  0.00     0.004 C 
ATOM     17  C   UNL d   1      -7.598  15.009   3.019  0.00  0.00    -0.002 C 
ATOM     18  C   UNL d   1     -10.312  14.981   3.975  0.00  0.00     0.007 C 
ATOM     19  C   UNL d   1      -9.417  15.719   2.284  0.00  0.00     0.012 C 
ATOM     20  C   UNL d   1      -6.889  13.900   2.244  0.00  0.00     0.004 C 
ATOM     21  C   UNL d   1     -15.179  12.763   1.358  0.00  0.00     0.032 C 
BRANCH  17  22
ATOM     22  C   UNL d   1      -6.750  16.347   2.825  0.00  0.00    -0.010 C 
ATOM     23  C   UNL d   1      -6.935  17.449   3.884  0.00  0.00     0.008 C 
BRANCH  22  24
ATOM     24  C   UNL d   1      -5.220  16.052   2.712  0.00  0.00     0.004 C 
BRANCH  24  25
ATOM     25  C   UNL d   1      -4.581  16.474   1.378  0.00  0.00     0.004 C 
BRANCH  25  26
ATOM     26  C   UNL d   1      -4.178  17.969   1.355  0.00  0.00    -0.011 C 
ATOM     27  C   UNL d   1      -5.278  18.815   0.705  0.00  0.00     0.007 C 
BRANCH  26  28
ATOM     28  C   UNL d   1      -2.780  18.157   0.695  0.00  0.00    -0.014 C 
ATOM     29  C   UNL d   1      -1.723  17.238   1.314  0.00  0.00     0.007 C 
ATOM     30  C   UNL d   1      -2.279  19.602   0.699  0.00  0.00     0.007 C 
ENDBRANCH  26  28
ENDBRANCH  25  26
ENDBRANCH  24  25
ENDBRANCH  22  24
ENDBRANCH  17  22
ENDBRANCH   1   3
TORSDOF 6
ENDMDL
MODEL 3
REMARK VINA RESULT:      -7.2      1.533      2.462
REMARK  6 active torsions:
REMARK  status: ('A' for Active; 'I' for Inactive)
REMARK    1  A    between atoms: C_22  and  O_1 
REMARK    2  A    between atoms: C_6  and  C_13 
REMARK    3  A    between atoms: C_13  and  C_21 
REMARK    4  A    between atoms: C_21  and  C_24 
REMARK    5  A    between atoms: C_24  and  C_25 
REMARK    6  A    between atoms: C_25  and  C_26 
ROOT
ATOM      1  O   UNL d   1      -8.015  26.153   6.783  0.00  0.00    -0.392 OA
ATOM      2  H   UNL d   1      -7.422  26.644   6.190  0.00  0.00     0.210 HD
ENDROOT
BRANCH   1   3
ATOM      3  C   UNL d   1      -8.221  24.863   6.210  0.00  0.00     0.119 C 
ATOM      4  C   UNL d   1      -9.543  24.838   5.434  0.00  0.00     0.062 C 
ATOM      5  C   UNL d   1      -9.842  23.430   4.975  0.00  0.00    -0.065 C 
ATOM      6  C   UNL d   1      -9.922  22.368   6.077  0.00  0.00    -0.008 C 
ATOM      7  C   UNL d   1      -9.908  23.135   3.666  0.00  0.00    -0.027 C 
ATOM      8  C   UNL d   1     -10.222  20.951   5.466  0.00  0.00     0.003 C 
ATOM      9  C   UNL d   1      -8.576  22.420   6.850  0.00  0.00     0.013 C 
ATOM     10  C   UNL d   1     -11.088  22.699   7.045  0.00  0.00     0.016 C 
ATOM     11  C   UNL d   1      -9.486  20.676   4.129  0.00  0.00     0.000 C 
ATOM     12  C   UNL d   1      -9.999  19.776   6.407  0.00  0.00     0.005 C 
ATOM     13  C   UNL d   1      -9.699  19.115   3.668  0.00  0.00    -0.001 C 
ATOM     14  C   UNL d   1      -9.974  21.740   3.118  0.00  0.00     0.031 C 
ATOM     15  C   UNL d   1      -9.087  18.493   4.156  0.00  0.00    -0.026 C 
ATOM     16  C   UNL d   1      -9.381  19.123   2.128  0.00  0.00     0.004 C 
ATOM     17  C   UNL d   1      -9.691  17.085   3.140  0.00  0.00    -0.002 C 
ATOM     18  C   UNL d   1     -10.179  18.484   5.607  0.00  0.00     0.007 C 
ATOM     19  C   UNL d   1      -8.476  17.870   4.644  0.00  0.00     0.012 C 
ATOM     20  C   UNL d   1      -9.599  17.697   1.743  0.00  0.00     0.004 C 
ATOM     21  C   UNL d   1      -8.194  23.826   7.333  0.00  0.00     0.032 C 
BRANCH  17  22
ATOM     22  C   UNL d   1      -9.037  15.631   3.071  0.00  0.00    -0.010 C 
ATOM     23  C   UNL d   1      -9.988  14.430   3.232  0.00  0.00     0.008 C 
BRANCH  22  24
ATOM     24  C   UNL d   1      -8.229  15.421   1.751  0.00  0.00     0.004 C 
BRANCH  24  25
ATOM     25  C   UNL d   1      -6.791  14.913   1.951  0.00  0.00     0.004 C 
BRANCH  25  26
ATOM     26  C   UNL d   1      -5.883  15.952   2.652  0.00  0.00    -0.011 C 
ATOM     27  C   UNL d   1      -5.947  17.302   1.928  0.00  0.00     0.007 C 
BRANCH  26  28
ATOM     28  C   UNL d   1      -4.434  15.405   2.814  0.00  0.00    -0.014 C 
ATOM     29  C   UNL d   1      -3.419  16.214   2.001  0.00  0.00     0.007 C 
ATOM     30  C   UNL d   1      -4.290  13.917   2.490  0.00  0.00     0.007 C 
ENDBRANCH  26  28
ENDBRANCH  25  26
ENDBRANCH  24  25
ENDBRANCH  22  24
ENDBRANCH  17  22
ENDBRANCH   1   3
TORSDOF 6
ENDMDL
MODEL 4
REMARK VINA RESULT:      -7.2      1.873      2.370
REMARK  6 active torsions:
REMARK  status: ('A' for Active; 'I' for Inactive)
REMARK    1  A    between atoms: C_22  and  O_1 
REMARK    2  A    between atoms: C_6  and  C_13 
REMARK    3  A    between atoms: C_13  and  C_21 
REMARK    4  A    between atoms: C_21  and  C_24 
REMARK    5  A    between atoms: C_24  and  C_25 
REMARK    6  A    between atoms: C_25  and  C_26 
ROOT
ATOM      1  O   UNL d   1     -12.594  22.942   5.853  0.00  0.00    -0.392 OA
ATOM      2  H   UNL d   1     -13.380  22.567   6.285  0.00  0.00     0.210 HD
ENDROOT
BRANCH   1   3
ATOM      3  C   UNL d   1     -11.820  21.854   5.352  0.00  0.00     0.119 C 
ATOM      4  C   UNL d   1     -12.743  20.705   4.926  0.00  0.00     0.062 C 
ATOM      5  C   UNL d   1     -11.918  19.494   4.558  0.00  0.00    -0.065 C 
ATOM      6  C   UNL d   1     -10.979  18.965   5.647  0.00  0.00    -0.008 C 
ATOM      7  C   UNL d   1     -11.939  19.006   3.306  0.00  0.00    -0.027 C 
ATOM      8  C   UNL d   1     -10.173  17.718   5.132  0.00  0.00     0.003 C 
ATOM      9  C   UNL d   1     -10.063  20.148   6.064  0.00  0.00     0.013 C 
ATOM     10  C   UNL d   1     -11.806  18.494   6.873  0.00  0.00     0.016 C 
ATOM     11  C   UNL d   1      -9.715  17.834   3.656  0.00  0.00     0.000 C 
ATOM     12  C   UNL d   1      -8.984  17.312   5.992  0.00  0.00     0.005 C 
ATOM     13  C   UNL d   1      -8.720  16.589   3.264  0.00  0.00    -0.001 C 
ATOM     14  C   UNL d   1     -10.993  17.960   2.795  0.00  0.00     0.031 C 
ATOM     15  C   UNL d   1      -7.785  16.739   3.587  0.00  0.00    -0.026 C 
ATOM     16  C   UNL d   1      -8.769  16.536   1.694  0.00  0.00     0.004 C 
ATOM     17  C   UNL d   1      -7.238  15.194   2.755  0.00  0.00    -0.002 C 
ATOM     18  C   UNL d   1      -8.228  16.198   5.263  0.00  0.00     0.007 C 
ATOM     19  C   UNL d   1      -6.851  16.888   3.910  0.00  0.00     0.012 C 
ATOM     20  C   UNL d   1      -7.869  15.388   1.377  0.00  0.00     0.004 C 
ATOM     21  C   UNL d   1     -10.831  21.424   6.435  0.00  0.00     0.032 C 
BRANCH  17  22
ATOM     22  C   UNL d   1      -5.725  14.737   2.529  0.00  0.00    -0.010 C 
ATOM     23  C   UNL d   1      -5.492  13.262   2.154  0.00  0.00     0.008 C 
BRANCH  22  24
ATOM     24  C   UNL d   1      -5.007  15.617   1.456  0.00  0.00     0.004 C 
BRANCH  24  25
ATOM     25  C   UNL d   1      -3.769  16.372   1.968  0.00  0.00     0.004 C 
BRANCH  25  26
ATOM     26  C   UNL d   1      -3.811  17.883   1.636  0.00  0.00    -0.011 C 
ATOM     27  C   UNL d   1      -5.207  18.292   1.154  0.00  0.00     0.007 C 
BRANCH  26  28
ATOM     28  C   UNL d   1      -2.676  18.265   0.641  0.00  0.00    -0.014 C 
ATOM     29  C   UNL d   1      -1.290  17.899   1.181  0.00  0.00     0.007 C 
ATOM     30  C   UNL d   1      -2.694  19.733   0.209  0.00  0.00     0.007 C 
ENDBRANCH  26  28
ENDBRANCH  25  26
ENDBRANCH  24  25
ENDBRANCH  22  24
ENDBRANCH  17  22
ENDBRANCH   1   3
TORSDOF 6
ENDMDL
MODEL 5
REMARK VINA RESULT:      -7.2      6.133      9.180
REMARK  6 active torsions:
REMARK  status: ('A' for Active; 'I' for Inactive)
REMARK    1  A    between atoms: C_22  and  O_1 
REMARK    2  A    between atoms: C_6  and  C_13 
REMARK    3  A    between atoms: C_13  and  C_21 
REMARK    4  A    between atoms: C_21  and  C_24 
REMARK    5  A    between atoms: C_24  and  C_25 
REMARK    6  A    between atoms: C_25  and  C_26 
ROOT
ATOM      1  O   UNL d   1      -3.327  15.407   1.902  0.00  0.00    -0.392 OA
ATOM      2  H   UNL d   1      -3.002  15.346   0.987  0.00  0.00     0.210 HD
ENDROOT
BRANCH   1   3
ATOM      3  C   UNL d   1      -4.751  15.472   1.845  0.00  0.00     0.119 C 
ATOM      4  C   UNL d   1      -5.221  16.913   2.083  0.00  0.00     0.062 C 
ATOM      5  C   UNL d   1      -6.728  16.949   2.193  0.00  0.00    -0.065 C 
ATOM      6  C   UNL d   1      -7.342  16.066   3.285  0.00  0.00    -0.008 C 
ATOM      7  C   UNL d   1      -7.464  17.628   1.298  0.00  0.00    -0.027 C 
ATOM      8  C   UNL d   1      -8.910  16.184   3.283  0.00  0.00     0.003 C 
ATOM      9  C   UNL d   1      -6.845  14.618   3.025  0.00  0.00     0.013 C 
ATOM     10  C   UNL d   1      -6.855  16.537   4.681  0.00  0.00     0.016 C 
ATOM     11  C   UNL d   1      -9.530  16.266   1.864  0.00  0.00     0.000 C 
ATOM     12  C   UNL d   1      -9.643  15.120   4.086  0.00  0.00     0.005 C 
ATOM     13  C   UNL d   1     -11.167  16.188   1.949  0.00  0.00    -0.001 C 
ATOM     14  C   UNL d   1      -8.958  17.537   1.194  0.00  0.00     0.031 C 
ATOM     15  C   UNL d   1     -11.494  15.250   2.060  0.00  0.00    -0.026 C 
ATOM     16  C   UNL d   1     -11.651  16.793   0.581  0.00  0.00     0.004 C 
ATOM     17  C   UNL d   1     -13.234  15.828   1.938  0.00  0.00    -0.002 C 
ATOM     18  C   UNL d   1     -11.144  15.289   3.841  0.00  0.00     0.007 C 
ATOM     19  C   UNL d   1     -11.820  14.311   2.170  0.00  0.00     0.012 C 
ATOM     20  C   UNL d   1     -13.138  16.721   0.701  0.00  0.00     0.004 C 
ATOM     21  C   UNL d   1      -5.320  14.504   2.882  0.00  0.00     0.032 C 
BRANCH  17  22
ATOM     22  C   UNL d   1     -14.520  14.900   1.760  0.00  0.00    -0.010 C 
ATOM     23  C   UNL d   1     -15.526  14.873   2.925  0.00  0.00     0.008 C 
BRANCH  22  24
ATOM     24  C   UNL d   1     -15.311  15.247   0.458  0.00  0.00     0.004 C 
BRANCH  24  25
ATOM     25  C   UNL d   1     -15.626  14.041  -0.443  0.00  0.00     0.004 C 
BRANCH  25  26
ATOM     26  C   UNL d   1     -16.622  14.387  -1.576  0.00  0.00    -0.011 C 
ATOM     27  C   UNL d   1     -17.947  14.895  -0.995  0.00  0.00     0.007 C 
BRANCH  26  28
ATOM     28  C   UNL d   1     -16.795  13.185  -2.551  0.00  0.00    -0.014 C 
ATOM     29  C   UNL d   1     -16.369  11.860  -1.911  0.00  0.00     0.007 C 
ATOM     30  C   UNL d   1     -16.084  13.365  -3.893  0.00  0.00     0.007 C 
ENDBRANCH  26  28
ENDBRANCH  25  26
ENDBRANCH  24  25
ENDBRANCH  22  24
ENDBRANCH  17  22
ENDBRANCH   1   3
TORSDOF 6
ENDMDL
