# Supplementary material for: Equisetum hyemale L. Extracts: Phytochemistry, Biological Performance, ADMET Profiling, and Toxicity Predictions
Source: Pharmaceuticals (Basel). 2025 Dec 17;18(12):1901. doi: 10.3390/ph18121901 (PMC12736147; doi:10.3390/ph18121901)
Supplement: Supplementary file 1 [file pharmaceuticals-18-01901-s001.zip › Docking files/S.aureus_Campesterol_CID_173183.pdbqt_1.pdbqt]

MODEL 1
REMARK VINA RESULT:      -7.3      0.000      0.000
REMARK  6 active torsions:
REMARK  status: ('A' for Active; 'I' for Inactive)
REMARK    1  A    between atoms: C_22  and  O_1 
REMARK    2  A    between atoms: C_6  and  C_13 
REMARK    3  A    between atoms: C_13  and  C_21 
REMARK    4  A    between atoms: C_21  and  C_24 
REMARK    5  A    between atoms: C_24  and  C_25 
REMARK    6  A    between atoms: C_25  and  C_26 
ROOT
ATOM      1  O   UNL d   1      46.977  -4.298  17.147  0.00  0.00    -0.392 OA
ATOM      2  H   UNL d   1      46.219  -4.118  17.729  0.00  0.00     0.210 HD
ENDROOT
BRANCH   1   3
ATOM      3  C   UNL d   1      48.162  -4.003  17.884  0.00  0.00     0.119 C 
ATOM      4  C   UNL d   1      48.355  -2.484  17.985  0.00  0.00     0.062 C 
ATOM      5  C   UNL d   1      49.694  -2.178  18.614  0.00  0.00    -0.065 C 
ATOM      6  C   UNL d   1      50.919  -2.762  17.902  0.00  0.00    -0.008 C 
ATOM      7  C   UNL d   1      49.766  -1.533  19.790  0.00  0.00    -0.027 C 
ATOM      8  C   UNL d   1      52.241  -2.383  18.664  0.00  0.00     0.003 C 
ATOM      9  C   UNL d   1      50.695  -4.296  17.808  0.00  0.00     0.013 C 
ATOM     10  C   UNL d   1      51.033  -2.167  16.474  0.00  0.00     0.016 C 
ATOM     11  C   UNL d   1      52.107  -2.420  20.208  0.00  0.00     0.000 C 
ATOM     12  C   UNL d   1      53.477  -3.169  18.252  0.00  0.00     0.005 C 
ATOM     13  C   UNL d   1      53.572  -2.206  20.916  0.00  0.00    -0.001 C 
ATOM     14  C   UNL d   1      51.024  -1.385  20.593  0.00  0.00     0.031 C 
ATOM     15  C   UNL d   1      54.113  -3.047  20.922  0.00  0.00    -0.026 C 
ATOM     16  C   UNL d   1      53.228  -1.749  22.380  0.00  0.00     0.004 C 
ATOM     17  C   UNL d   1      55.426  -2.209  21.898  0.00  0.00    -0.002 C 
ATOM     18  C   UNL d   1      54.619  -2.788  19.197  0.00  0.00     0.007 C 
ATOM     19  C   UNL d   1      54.654  -3.888  20.928  0.00  0.00     0.012 C 
ATOM     20  C   UNL d   1      54.579  -1.550  22.985  0.00  0.00     0.004 C 
ATOM     21  C   UNL d   1      49.343  -4.687  17.195  0.00  0.00     0.032 C 
BRANCH  17  22
ATOM     22  C   UNL d   1      56.659  -2.923  22.618  0.00  0.00    -0.010 C 
ATOM     23  C   UNL d   1      58.039  -2.260  22.456  0.00  0.00     0.008 C 
BRANCH  22  24
ATOM     24  C   UNL d   1      56.403  -3.119  24.146  0.00  0.00     0.004 C 
BRANCH  24  25
ATOM     25  C   UNL d   1      57.062  -4.370  24.753  0.00  0.00     0.004 C 
BRANCH  25  26
ATOM     26  C   UNL d   1      56.110  -5.590  24.787  0.00  0.00    -0.011 C 
ATOM     27  C   UNL d   1      55.909  -6.078  26.226  0.00  0.00     0.007 C 
BRANCH  26  28
ATOM     28  C   UNL d   1      56.602  -6.705  23.818  0.00  0.00    -0.014 C 
ATOM     29  C   UNL d   1      57.991  -6.403  23.250  0.00  0.00     0.007 C 
ATOM     30  C   UNL d   1      55.630  -7.012  22.676  0.00  0.00     0.007 C 
ENDBRANCH  26  28
ENDBRANCH  25  26
ENDBRANCH  24  25
ENDBRANCH  22  24
ENDBRANCH  17  22
ENDBRANCH   1   3
TORSDOF 6
ENDMDL
MODEL 2
REMARK VINA RESULT:      -7.1      3.898      6.317
REMARK  6 active torsions:
REMARK  status: ('A' for Active; 'I' for Inactive)
REMARK    1  A    between atoms: C_22  and  O_1 
REMARK    2  A    between atoms: C_6  and  C_13 
REMARK    3  A    between atoms: C_13  and  C_21 
REMARK    4  A    between atoms: C_21  and  C_24 
REMARK    5  A    between atoms: C_24  and  C_25 
REMARK    6  A    between atoms: C_25  and  C_26 
ROOT
ATOM      1  O   UNL d   1      49.512  -6.456  16.497  0.00  0.00    -0.392 OA
ATOM      2  H   UNL d   1      48.558  -6.458  16.308  0.00  0.00     0.210 HD
ENDROOT
BRANCH   1   3
ATOM      3  C   UNL d   1      49.749  -5.457  17.488  0.00  0.00     0.119 C 
ATOM      4  C   UNL d   1      48.869  -4.230  17.219  0.00  0.00     0.062 C 
ATOM      5  C   UNL d   1      49.245  -3.113  18.164  0.00  0.00    -0.065 C 
ATOM      6  C   UNL d   1      50.709  -2.661  18.121  0.00  0.00    -0.008 C 
ATOM      7  C   UNL d   1      48.359  -2.645  19.059  0.00  0.00    -0.027 C 
ATOM      8  C   UNL d   1      50.968  -1.509  19.158  0.00  0.00     0.003 C 
ATOM      9  C   UNL d   1      51.576  -3.922  18.389  0.00  0.00     0.013 C 
ATOM     10  C   UNL d   1      51.044  -2.091  16.718  0.00  0.00     0.016 C 
ATOM     11  C   UNL d   1      50.217  -1.694  20.502  0.00  0.00     0.000 C 
ATOM     12  C   UNL d   1      52.433  -1.209  19.444  0.00  0.00     0.005 C 
ATOM     13  C   UNL d   1      50.696  -0.560  21.588  0.00  0.00    -0.001 C 
ATOM     14  C   UNL d   1      48.706  -1.707  20.177  0.00  0.00     0.031 C 
ATOM     15  C   UNL d   1      51.567  -0.796  22.019  0.00  0.00    -0.026 C 
ATOM     16  C   UNL d   1      49.536  -0.528  22.648  0.00  0.00     0.004 C 
ATOM     17  C   UNL d   1      51.436   0.673  23.115  0.00  0.00    -0.002 C 
ATOM     18  C   UNL d   1      52.496  -0.187  20.582  0.00  0.00     0.007 C 
ATOM     19  C   UNL d   1      52.438  -1.032  22.450  0.00  0.00     0.012 C 
ATOM     20  C   UNL d   1      49.997   0.520  23.605  0.00  0.00     0.004 C 
ATOM     21  C   UNL d   1      51.238  -5.110  17.477  0.00  0.00     0.032 C 
BRANCH  17  22
ATOM     22  C   UNL d   1      52.347   0.975  24.390  0.00  0.00    -0.010 C 
ATOM     23  C   UNL d   1      53.639   1.777  24.150  0.00  0.00     0.008 C 
BRANCH  22  24
ATOM     24  C   UNL d   1      51.544   1.697  25.519  0.00  0.00     0.004 C 
BRANCH  24  25
ATOM     25  C   UNL d   1      52.170   3.012  26.012  0.00  0.00     0.004 C 
BRANCH  25  26
ATOM     26  C   UNL d   1      51.365   4.259  25.571  0.00  0.00    -0.011 C 
ATOM     27  C   UNL d   1      51.089   5.175  26.768  0.00  0.00     0.007 C 
BRANCH  26  28
ATOM     28  C   UNL d   1      50.077   3.845  24.799  0.00  0.00    -0.014 C 
ATOM     29  C   UNL d   1      50.119   4.286  23.333  0.00  0.00     0.007 C 
ATOM     30  C   UNL d   1      48.779   4.326  25.449  0.00  0.00     0.007 C 
ENDBRANCH  26  28
ENDBRANCH  25  26
ENDBRANCH  24  25
ENDBRANCH  22  24
ENDBRANCH  17  22
ENDBRANCH   1   3
TORSDOF 6
ENDMDL
MODEL 3
REMARK VINA RESULT:      -6.9      4.531      8.161
REMARK  6 active torsions:
REMARK  status: ('A' for Active; 'I' for Inactive)
REMARK    1  A    between atoms: C_22  and  O_1 
REMARK    2  A    between atoms: C_6  and  C_13 
REMARK    3  A    between atoms: C_13  and  C_21 
REMARK    4  A    between atoms: C_21  and  C_24 
REMARK    5  A    between atoms: C_24  and  C_25 
REMARK    6  A    between atoms: C_25  and  C_26 
ROOT
ATOM      1  O   UNL d   1      50.556   6.522  25.389  0.00  0.00    -0.392 OA
ATOM      2  H   UNL d   1      51.036   6.506  26.235  0.00  0.00     0.210 HD
ENDROOT
BRANCH   1   3
ATOM      3  C   UNL d   1      50.725   5.244  24.778  0.00  0.00     0.119 C 
ATOM      4  C   UNL d   1      50.120   4.151  25.668  0.00  0.00     0.062 C 
ATOM      5  C   UNL d   1      50.450   2.789  25.104  0.00  0.00    -0.065 C 
ATOM      6  C   UNL d   1      51.941   2.481  24.924  0.00  0.00    -0.008 C 
ATOM      7  C   UNL d   1      49.475   1.968  24.682  0.00  0.00    -0.027 C 
ATOM      8  C   UNL d   1      52.144   1.044  24.318  0.00  0.00     0.003 C 
ATOM      9  C   UNL d   1      52.528   3.604  24.027  0.00  0.00     0.013 C 
ATOM     10  C   UNL d   1      52.652   2.495  26.303  0.00  0.00     0.016 C 
ATOM     11  C   UNL d   1      51.104   0.669  23.232  0.00  0.00     0.000 C 
ATOM     12  C   UNL d   1      53.542   0.754  23.790  0.00  0.00     0.005 C 
ATOM     13  C   UNL d   1      51.506  -0.754  22.520  0.00  0.00    -0.001 C 
ATOM     14  C   UNL d   1      49.713   0.705  23.907  0.00  0.00     0.031 C 
ATOM     15  C   UNL d   1      52.218  -0.640  21.827  0.00  0.00    -0.026 C 
ATOM     16  C   UNL d   1      50.164  -1.251  21.869  0.00  0.00     0.004 C 
ATOM     17  C   UNL d   1      52.080  -2.416  21.376  0.00  0.00    -0.002 C 
ATOM     18  C   UNL d   1      53.515  -0.611  23.098  0.00  0.00     0.007 C 
ATOM     19  C   UNL d   1      52.930  -0.526  21.135  0.00  0.00     0.012 C 
ATOM     20  C   UNL d   1      50.564  -2.548  21.248  0.00  0.00     0.004 C 
ATOM     21  C   UNL d   1      52.216   5.021  24.527  0.00  0.00     0.032 C 
BRANCH  17  22
ATOM     22  C   UNL d   1      52.732  -3.111  20.096  0.00  0.00    -0.010 C 
ATOM     23  C   UNL d   1      54.056  -3.867  20.311  0.00  0.00     0.008 C 
BRANCH  22  24
ATOM     24  C   UNL d   1      51.735  -4.090  19.397  0.00  0.00     0.004 C 
BRANCH  24  25
ATOM     25  C   UNL d   1      51.661  -3.949  17.867  0.00  0.00     0.004 C 
BRANCH  25  26
ATOM     26  C   UNL d   1      50.489  -3.049  17.406  0.00  0.00    -0.011 C 
ATOM     27  C   UNL d   1      50.759  -1.584  17.768  0.00  0.00     0.007 C 
BRANCH  26  28
ATOM     28  C   UNL d   1      49.132  -3.581  17.952  0.00  0.00    -0.014 C 
ATOM     29  C   UNL d   1      48.762  -4.940  17.349  0.00  0.00     0.007 C 
ATOM     30  C   UNL d   1      47.966  -2.605  17.783  0.00  0.00     0.007 C 
ENDBRANCH  26  28
ENDBRANCH  25  26
ENDBRANCH  24  25
ENDBRANCH  22  24
ENDBRANCH  17  22
ENDBRANCH   1   3
TORSDOF 6
ENDMDL
MODEL 4
REMARK VINA RESULT:      -6.8     18.497     19.770
REMARK  6 active torsions:
REMARK  status: ('A' for Active; 'I' for Inactive)
REMARK    1  A    between atoms: C_22  and  O_1 
REMARK    2  A    between atoms: C_6  and  C_13 
REMARK    3  A    between atoms: C_13  and  C_21 
REMARK    4  A    between atoms: C_21  and  C_24 
REMARK    5  A    between atoms: C_24  and  C_25 
REMARK    6  A    between atoms: C_25  and  C_26 
ROOT
ATOM      1  O   UNL d   1      37.099  -4.901  10.074  0.00  0.00    -0.392 OA
ATOM      2  H   UNL d   1      37.162  -5.668   9.480  0.00  0.00     0.210 HD
ENDROOT
BRANCH   1   3
ATOM      3  C   UNL d   1      36.830  -5.395  11.385  0.00  0.00     0.119 C 
ATOM      4  C   UNL d   1      36.381  -6.860  11.313  0.00  0.00     0.062 C 
ATOM      5  C   UNL d   1      35.934  -7.328  12.678  0.00  0.00    -0.065 C 
ATOM      6  C   UNL d   1      34.805  -6.520  13.327  0.00  0.00    -0.008 C 
ATOM      7  C   UNL d   1      36.586  -8.317  13.311  0.00  0.00    -0.027 C 
ATOM      8  C   UNL d   1      34.447  -7.100  14.744  0.00  0.00     0.003 C 
ATOM      9  C   UNL d   1      35.281  -5.043  13.381  0.00  0.00     0.013 C 
ATOM     10  C   UNL d   1      33.521  -6.618  12.461  0.00  0.00     0.016 C 
ATOM     11  C   UNL d   1      35.680  -7.567  15.560  0.00  0.00     0.000 C 
ATOM     12  C   UNL d   1      33.585  -6.198  15.617  0.00  0.00     0.005 C 
ATOM     13  C   UNL d   1      35.237  -7.970  17.088  0.00  0.00    -0.001 C 
ATOM     14  C   UNL d   1      36.360  -8.692  14.746  0.00  0.00     0.031 C 
ATOM     15  C   UNL d   1      35.130  -7.166  17.673  0.00  0.00    -0.026 C 
ATOM     16  C   UNL d   1      36.410  -8.883  17.600  0.00  0.00     0.004 C 
ATOM     17  C   UNL d   1      34.814  -8.248  19.124  0.00  0.00    -0.002 C 
ATOM     18  C   UNL d   1      33.474  -6.841  17.001  0.00  0.00     0.007 C 
ATOM     19  C   UNL d   1      35.022  -6.362  18.257  0.00  0.00     0.012 C 
ATOM     20  C   UNL d   1      35.966  -9.241  18.980  0.00  0.00     0.004 C 
ATOM     21  C   UNL d   1      35.771  -4.502  12.031  0.00  0.00     0.032 C 
BRANCH  17  22
ATOM     22  C   UNL d   1      34.771  -7.782  20.649  0.00  0.00    -0.010 C 
ATOM     23  C   UNL d   1      33.414  -7.298  21.192  0.00  0.00     0.008 C 
BRANCH  22  24
ATOM     24  C   UNL d   1      35.297  -8.894  21.611  0.00  0.00     0.004 C 
BRANCH  24  25
ATOM     25  C   UNL d   1      34.198  -9.724  22.297  0.00  0.00     0.004 C 
BRANCH  25  26
ATOM     26  C   UNL d   1      34.354 -11.244  22.049  0.00  0.00    -0.011 C 
ATOM     27  C   UNL d   1      35.801 -11.584  21.674  0.00  0.00     0.007 C 
BRANCH  26  28
ATOM     28  C   UNL d   1      33.310 -11.747  21.008  0.00  0.00    -0.014 C 
ATOM     29  C   UNL d   1      33.976 -12.260  19.728  0.00  0.00     0.007 C 
ATOM     30  C   UNL d   1      32.235 -10.718  20.657  0.00  0.00     0.007 C 
ENDBRANCH  26  28
ENDBRANCH  25  26
ENDBRANCH  24  25
ENDBRANCH  22  24
ENDBRANCH  17  22
ENDBRANCH   1   3
TORSDOF 6
ENDMDL
MODEL 5
REMARK VINA RESULT:      -6.7      2.559      3.829
REMARK  6 active torsions:
REMARK  status: ('A' for Active; 'I' for Inactive)
REMARK    1  A    between atoms: C_22  and  O_1 
REMARK    2  A    between atoms: C_6  and  C_13 
REMARK    3  A    between atoms: C_13  and  C_21 
REMARK    4  A    between atoms: C_21  and  C_24 
REMARK    5  A    between atoms: C_24  and  C_25 
REMARK    6  A    between atoms: C_25  and  C_26 
ROOT
ATOM      1  O   UNL d   1      49.592  -6.542  16.553  0.00  0.00    -0.392 OA
ATOM      2  H   UNL d   1      48.677  -6.798  16.758  0.00  0.00     0.210 HD
ENDROOT
BRANCH   1   3
ATOM      3  C   UNL d   1      49.972  -5.530  17.484  0.00  0.00     0.119 C 
ATOM      4  C   UNL d   1      49.165  -4.251  17.230  0.00  0.00     0.062 C 
ATOM      5  C   UNL d   1      49.689  -3.133  18.101  0.00  0.00    -0.065 C 
ATOM      6  C   UNL d   1      51.174  -2.794  17.938  0.00  0.00    -0.008 C 
ATOM      7  C   UNL d   1      48.906  -2.570  19.037  0.00  0.00    -0.027 C 
ATOM      8  C   UNL d   1      51.591  -1.629  18.907  0.00  0.00     0.003 C 
ATOM      9  C   UNL d   1      51.966  -4.105  18.193  0.00  0.00     0.013 C 
ATOM     10  C   UNL d   1      51.447  -2.299  16.493  0.00  0.00     0.016 C 
ATOM     11  C   UNL d   1      50.929  -1.711  20.307  0.00  0.00     0.000 C 
ATOM     12  C   UNL d   1      53.090  -1.429  19.077  0.00  0.00     0.005 C 
ATOM     13  C   UNL d   1      51.566  -0.579  21.310  0.00  0.00    -0.001 C 
ATOM     14  C   UNL d   1      49.400  -1.622  20.089  0.00  0.00     0.031 C 
ATOM     15  C   UNL d   1      52.447  -0.865  21.688  0.00  0.00    -0.026 C 
ATOM     16  C   UNL d   1      50.491  -0.425  22.447  0.00  0.00     0.004 C 
ATOM     17  C   UNL d   1      52.502   0.647  22.732  0.00  0.00    -0.002 C 
ATOM     18  C   UNL d   1      53.310  -0.376  20.166  0.00  0.00     0.007 C 
ATOM     19  C   UNL d   1      53.328  -1.150  22.065  0.00  0.00     0.012 C 
ATOM     20  C   UNL d   1      51.096   0.619  23.327  0.00  0.00     0.004 C 
ATOM     21  C   UNL d   1      51.477  -5.295  17.355  0.00  0.00     0.032 C 
BRANCH  17  22
ATOM     22  C   UNL d   1      53.523   0.923  23.927  0.00  0.00    -0.010 C 
ATOM     23  C   UNL d   1      54.093   2.349  24.041  0.00  0.00     0.008 C 
BRANCH  22  24
ATOM     24  C   UNL d   1      52.910   0.545  25.313  0.00  0.00     0.004 C 
BRANCH  24  25
ATOM     25  C   UNL d   1      53.939   0.345  26.438  0.00  0.00     0.004 C 
BRANCH  25  26
ATOM     26  C   UNL d   1      54.772  -0.947  26.263  0.00  0.00    -0.011 C 
ATOM     27  C   UNL d   1      55.129  -1.549  27.627  0.00  0.00     0.007 C 
BRANCH  26  28
ATOM     28  C   UNL d   1      56.013  -0.691  25.357  0.00  0.00    -0.014 C 
ATOM     29  C   UNL d   1      56.715  -1.993  24.961  0.00  0.00     0.007 C 
ATOM     30  C   UNL d   1      57.027   0.287  25.952  0.00  0.00     0.007 C 
ENDBRANCH  26  28
ENDBRANCH  25  26
ENDBRANCH  24  25
ENDBRANCH  22  24
ENDBRANCH  17  22
ENDBRANCH   1   3
TORSDOF 6
ENDMDL
